# Supplementary material for: Modified Flavonoids with Diamines and Polyamines Provide Enhanced Fluorescence and Antimicrobial Activity
Source: Int J Mol Sci. 2025 Dec 25;27(1):253. doi: 10.3390/ijms27010253 (PMC12785322; doi:10.3390/ijms27010253)
Supplement: Supplementary file 1 [file ijms-27-00253-s001.zip]

Archive with 1 entries (1 files):
- ijms-4004357-supplementary.pdf
